# Supplementary material for: Serbian Traditional Goat Cheese: Physico-Chemical, Sensory, Hygienic and Safety Characteristics
Source: Microorganisms. 2021 Dec 31;10(1):90. doi: 10.3390/microorganisms10010090 (PMC8778733; doi:10.3390/microorganisms10010090)
Supplement: Supplementary file 1 [file microorganisms-10-00090-s001.zip]

Archive with 1 entries (1 files):
- microorganisms-1526484-supplementary.pdf
